# Supplementary material for: Energetic and Monetary Analysis of Efficiency in Family-Owned Dairy Goat Production Systems in Andalusia (Southern Spain)
Source: Animals (Basel). 2023 Dec 27;14(1):104. doi: 10.3390/ani14010104 (PMC10778047; doi:10.3390/ani14010104)
Supplement: Supplementary file 1 [file animals-14-00104-s001.zip]

Archive with 1 entries (1 files):
- animals-2746003-supplementary.pdf
